# Supplementary material for: Association Study between Antioxidant Nutrient Intake and Low Bone Mineral Density with Oxidative Stress-Single Nucleotide Variants: GPX1 (rs1050450 and rs17650792), SOD2 (rs4880) and CAT (rs769217) in Mexican Women
Source: Antioxidants (Basel). 2023 Dec 8;12(12):2089. doi: 10.3390/antiox12122089 (PMC10740963; doi:10.3390/antiox12122089)
Supplement: Supplementary file 1 [file antioxidants-12-02089-s001.zip]

Archive with 1 entries (1 files):
- antioxidants-2723952-supplementary.docx
